# Supplementary material for: Biochemical Quality Profile of Black Tea from Upper Assam and North Bank Region of Assam, India
Source: Foods. 2026 Jan 3;15(1):158. doi: 10.3390/foods15010158 (PMC12785656; doi:10.3390/foods15010158)
Supplement: Supplementary file 1 [file foods-15-00158-s001.zip]

Archive with 1 entries (1 files):
- foods-4051008-supplementary.pdf
